# Supplementary material for: Chamazulene Induces Metabolic Reprogramming and Mitigates Inflammation in Photoaged Skin: PPARα/γ as Potential Regulators
Source: Antioxidants (Basel). 2025 Oct 31;14(11):1320. doi: 10.3390/antiox14111320 (PMC12649271; doi:10.3390/antiox14111320)
Supplement: Supplementary file 1 [file antioxidants-14-01320-s001.zip]

Archive with 1 entries (1 files):
- antioxidants-3915914-supplementary.pdf
